# Supplementary material for: HAHap: a read-based haplotyping method using hierarchical assembly
Source: PeerJ. 2018 Oct 30;6:e5852. doi: 10.7717/peerj.5852 (PMC6214236; doi:10.7717/peerj.5852)
Supplement: Supplemental Information 2 [file peerj-06-5852-s002.xlsx]

## Sheet: Table-S2
	Phasing error rate in simulation
	Conditions	HAHap	WhatsHap	HapCut2
	0.002_20	0.000112871	0.000123702	0.000108506
	0.01_20	0.000104663	0.00014093	0.000106233
	0.03_20	0.000129291	0.000206171	0.000160567
	0.002_30	8.00346e-05	9.73564e-05	0.000103843
	0.01_30	0.000110817	0.000142924	0.000127754
	0.03_30	0.000125182	0.000147334	0.000130009
	0.002_40	9.43989e-05	0.000112469	9.94889e-05
	0.01_40	0.000121077	0.000147032	0.000136209
	0.03_40	0.000147754	0.000179387	0.000121005
	Condition notation
	(sequecing error rate)_(coverage)
	Perfect ratio in simulation
	Conditions	HAHap	WhatsHap	HapCut2
	0.002_20	0.982366	0.982537	0.984681
	0.01_20	0.983649	0.980049	0.98496
	0.03_20	0.980442	0.971603	0.978015
	0.002_30	0.987817	0.986769	0.985538
	0.01_30	0.983007	0.980627	0.982165
	0.03_30	0.981084	0.980037	0.982181
	0.002_40	0.985893	0.984293	0.986141
	0.01_40	0.981404	0.979077	0.981231
	0.03_40	0.977878	0.975069	0.983072
	Condition notation
	(sequecing error rate)_(coverage)
	Phasing error rate in simulation by block size
		HAHap	WhatsHap	HapCut2
	-30	0.000110878	0.000202404	0.000171257
	30-50	0.000114906	0.000189541	0.000135082
	50-100	0.000114679	0.000173851	0.000127999
	100-200	9.30725e-05	0.000134315	0.000112127
	200-500	0.000120168	0.000132449	0.000119023
	All Simluation Results
	HAHap	-30	30-50	50-100	100-200	200-500	All
	Total Case	4545	8604	4869	4653	5400	28071
	Perfect Case	4532	8566	4822	4578	5085	27583
	Number of phased	117246	339409	418558	805823	2704549	4385585
	Phased error	13	39	48	75	325	500
	Phased error rate (%)	0.000110878	0.000114906	0.000114679	9.30725e-05	0.000120168	0.00011401
	Perfect ratio (%)	0.99714	0.995583	0.990347	0.983881	0.941667	0.982616
	WhatsHap	-30	30-50	50-100	100-200	200-500	All
	Total Case	5446	8819	5253	5051	4732	29301
	Perfect Case	5420	8754	5177	4938	4426	28715
	Number of phased	128456	348209	437155	856196	2385832	4155848
	Phased error	26	66	76	115	316	599
	Phased error rate (%)	0.000202404	0.000189541	0.000173851	0.000134315	0.000132449	0.000144134
	Perfect ratio (%)	0.995226	0.99263	0.985532	0.977628	0.935334	0.980001
	HapCut2	-30	30-50	50-100	100-200	200-500	All
	Total Case	5446	8813	5259	5050	4732	29300
	Perfect Case	5424	8767	5204	4955	4455	28805
	Number of phased	128462	347936	437504	856174	2386091	4156167
	Phased error	22	47	56	96	284	505
	Phased error rate (%)	0.000171257	0.000135082	0.000127999	0.000112127	0.000119023	0.000121506
	Perfect ratio (%)	0.99596	0.99478	0.989542	0.981188	0.941462	0.983106
	The QAN50 in simulation
		All Cases
	HAHap	22019.8
	WhatsHap	19325.3
	HapCut2	19337.4
