# Supplementary material for: HAHap: a read-based haplotyping method using hierarchical assembly
Source: PeerJ. 2018 Oct 30;6:e5852. doi: 10.7717/peerj.5852 (PMC6214236; doi:10.7717/peerj.5852)
Supplement: Supplemental Information 3 [file peerj-06-5852-s003.xlsx]

## Sheet: Table-S3
	Conditions	mean	std	mean*10000
	0.03_40_5050	0.000140479	0.000137931	1.40479
	0.03_40_4060	0.00014719	0.000125901	1.4719
	0.03_40_3070	0.000181344	0.000122917	1.81344
	0.03_40_2080	0.000267039	0.0001427	2.67039
	0.03_40_1090	0.00366091	0.00050526	36.6091
	0.03_30_5050	0.000119882	0.00011205	1.19882
	0.03_30_4060	9.83007e-05	0.000103515	0.983007
	0.03_30_3070	0.000237784	0.00014071	2.37784
	0.03_30_2080	0.000419178	0.000228461	4.19178
	0.03_30_1090	0.0062147	0.000599771	62.147
	0.03_20_5050	0.000128867	0.00012518	1.28867
	0.03_20_4060	0.000235137	0.000146237	2.35137
	0.03_20_3070	0.000267476	0.000135923	2.67476
	0.03_20_2080	0.00121024	0.00038769	12.1024
	0.03_20_1090	0.00929313	0.00125537	92.9313
	0.01_40_5050	0.000131878	0.000115328	1.31878
	0.01_40_4060	6.99869e-05	5.7009e-05	0.699869
	0.01_40_3070	8.60469e-05	9.4925e-05	0.860469
	0.01_40_2080	0.000131694	8.47276e-05	1.31694
	0.01_40_1090	0.000825581	0.00027411	8.25581
	0.01_30_5050	0.000102477	9.16707e-05	1.02477
	0.01_30_4060	0.000127787	0.000117759	1.27787
	0.01_30_3070	8.63087e-05	9.01813e-05	0.863087
	0.01_30_2080	0.000176257	0.000116587	1.76257
	0.01_30_1090	0.0012235	0.000425715	12.235
	0.01_20_5050	0.000124143	0.00011832	1.24143
	0.01_20_4060	0.000122226	0.000105849	1.22226
	0.01_20_3070	8.63555e-05	9.40977e-05	0.863555
	0.01_20_2080	0.000323121	0.000220529	3.23121
	0.01_20_1090	0.00147022	0.000502219	14.7022
	0.002_40_5050	9.88472e-05	0.000128884	0.988472
	0.002_40_4060	0.000143616	9.56208e-05	1.43616
	0.002_40_3070	9.02226e-05	9.30178e-05	0.902226
	0.002_40_2080	0.000111965	0.000105932	1.11965
	0.002_40_1090	0.000127618	0.000113922	1.27618
	0.002_30_5050	9.46591e-05	8.68742e-05	0.946591
	0.002_30_4060	0.000114063	0.000111928	1.14063
	0.002_30_3070	0.000110389	9.5073e-05	1.10389
	0.002_30_2080	0.000144626	0.000127307	1.44626
	0.002_30_1090	0.000159909	0.000112612	1.59909
	0.002_20_5050	0.000127984	9.88702e-05	1.27984
	0.002_20_4060	0.000122893	9.57562e-05	1.22893
	0.002_20_3070	0.000160003	0.000132208	1.60003
	0.002_20_2080	0.000102492	0.000107997	1.02492
	0.002_20_1090	0.000184776	0.000132408	1.84776
	Condition notation
	(sequecing error rate)_(coverage)_(skewness)
